# Supplementary material for: Reliability and Validity of the Early Years Physical Activity Questionnaire (EY-PAQ)
Source: Sports (Basel). 2016 May 26;4(2):30. doi: 10.3390/sports4020030 (PMC5968919; doi:10.3390/sports4020030)
Supplement: Supplementary file 1 [file sports-04-00030-s001.zip]

Archive with 2 entries (2 files):
- Appendix B_Early Years Physical Activity Questionnaire Urdu Transliteration Version.pdf
- Appendix A_Early Years Physical Activity Questionnaire English Version.pdf
